# Supplementary material for: Identification Hub Genes in Colorectal Cancer by Integrating Weighted Gene Co-Expression Network Analysis and Clinical Validation in vivo and vitro
Source: Front Oncol. 2020 Apr 30;10:638. doi: 10.3389/fonc.2020.00638 (PMC7203460; doi:10.3389/fonc.2020.00638)
Supplement: Supplementary file 1 [file Table_1.xlsx]

## Sheet: BP
Category	Term	Count	%	PValue	Genes	List Total	Pop Hits	Pop Total	Fold Enrichment	Bonferroni	Benjamini	FDR
GOTERM_BP_DIRECT	GO:0006955~immune response	33	27.5	3.01315e-26	HLA-DQB1, HLA-DRB1, CD8A, CCR1, HLA-DRB3, TLR1, CXCL9, GPR65, CCL8, HLA-DMB, CCL5, IL7R, HLA-DMA, C1QC, CCL4, FCGR1A, FCGR1B, HLA-DRB4, HLA-DRB5, HLA-DPB1, FCGR3A, FCGR3B, TRBC1, HLA-DQA2, HLA-DQA1, IGSF6, FCGR2B, TNFSF13B, CXCL13, FCGR2C, HLA-DPA1, HLA-DRA, LCP2	106	421	16792	12.4173	1.97361e-23	1.97361e-23	4.50359e-23
GOTERM_BP_DIRECT	GO:0002504~antigen processing and presentation of peptide or polysaccharide antigen via MHC class II	12	10	3.98883e-21	HLA-DQB1, HLA-DRB1, HLA-DRB3, HLA-DRB4, HLA-DRB5, HLA-DPA1, HLA-DPB1, HLA-DMB, HLA-DMA, HLA-DQA2, HLA-DQA1, HLA-DRA	106	17	16792	111.822	2.61269e-18	1.30634e-18	5.96189e-18
GOTERM_BP_DIRECT	GO:0060333~interferon-gamma-mediated signaling pathway	15	12.5	1.00135e-17	HLA-DQB1, ICAM1, HLA-DRB1, HCK, HLA-DRB3, IFI30, HLA-DQA2, HLA-DQA1, FCGR1A, FCGR1B, HLA-DRB4, HLA-DRB5, HLA-DPA1, HLA-DPB1, HLA-DRA	106	71	16792	33.468	6.55881e-15	2.18627e-15	1.49666e-14
GOTERM_BP_DIRECT	GO:0019886~antigen processing and presentation of exogenous peptide antigen via MHC class II	16	13.3333	1.33136e-17	HLA-DQB1, HLA-DRB1, HLA-DRB3, IFI30, HLA-DMB, HLA-DMA, HLA-DQA2, HLA-DQA1, CTSL, HLA-DRB4, FCER1G, HLA-DRB5, CTSD, HLA-DPA1, HLA-DPB1, HLA-DRA	106	92	16792	27.5505	8.72038e-15	2.18009e-15	1.9899e-14
GOTERM_BP_DIRECT	GO:0019882~antigen processing and presentation	13	10.8333	6.44901e-16	HLA-DQB1, CTSL, HLA-DRB1, CD8A, HLA-DRB3, HLA-DRB4, HLA-DRB5, HLA-DPA1, HLA-DPB1, HLA-DMB, HLA-DQA2, HLA-DQA1, HLA-DRA	106	55	16792	37.4436	4.36318e-13	8.72635e-14	9.99201e-13
GOTERM_BP_DIRECT	GO:0050852~T cell receptor signaling pathway	17	14.1667	8.91406e-16	HLA-DQB1, ITK, HLA-DRB1, HLA-DRB3, TRBC1, HLA-DQA2, HLA-DQA1, TRAT1, TRAC, HLA-DRB4, HLA-DRB5, HLA-DPA1, HLA-DPB1, THEMIS2, LCP2, HLA-DRA, PIK3R2	106	148	16792	18.1963	5.81757e-13	9.69225e-14	1.33227e-12
GOTERM_BP_DIRECT	GO:0031295~T cell costimulation	13	10.8333	5.7822e-14	HLA-DQB1, HLA-DRB1, HLA-DRB3, TRBC1, HLA-DQA2, HLA-DQA1, TRAC, TNFSF13B, HLA-DRB4, HLA-DRB5, HLA-DPA1, HLA-DPB1, HLA-DRA	106	78	16792	26.4025	3.78869e-11	5.41245e-12	8.64531e-11
GOTERM_BP_DIRECT	GO:0007165~signal transduction	30	25	6.25135e-11	ITGAL, HLA-DRB3, TLR1, CXCL9, CCL8, FPR3, CD53, IL7R, CCL4, CD48, LPXN, EVI2A, CD69, FCGR1A, RASGRP1, HLA-DRB4, CSF2RB, PIK3R2, CSF1R, TYROBP, MRC1, ITK, CLIC2, TRAT1, PRKCB, ARHGAP30, FCGR2B, TNFSF13B, CD300A, FCGR2C	106	1161	16792	4.09341	4.09464e-08	5.1183e-09	9.34356e-08
GOTERM_BP_DIRECT	GO:0006954~inflammatory response	18	15	1.92118e-10	ITGAL, C3AR1, LY96, HCK, CCR1, TLR1, CXCL9, CHI3L1, CCL8, FPR3, ITGB2, CCL5, CCL4, CYBB, CXCL13, THEMIS2, CD14, CSF1R	106	379	16792	7.52367	1.25837e-07	1.39819e-08	2.87148e-07
GOTERM_BP_DIRECT	GO:0050776~regulation of immune response	13	10.8333	1.15031e-09	ITGAL, ICAM1, CD8A, SELL, ITGB2, TRBC1, TRAC, FCGR2B, CD300A, FCGR1A, TREM2, FCGR3A, TYROBP	106	178	16792	11.5696	7.53453e-07	7.53454e-08	1.71931e-06
GOTERM_BP_DIRECT	GO:0050900~leukocyte migration	11	9.16667	4.55239e-09	CD84, CD48, ICAM1, ITGAL, C3AR1, SELL, CD2, FCER1G, FPR3, ITGB2, PIK3R2	106	122	16792	14.2833	2.98181e-06	2.71074e-07	6.80421e-06
GOTERM_BP_DIRECT	GO:0002503~peptide antigen assembly with MHC class II protein complex	5	4.16667	7.18258e-09	HLA-DRB1, HLA-DRB4, HLA-DMB, HLA-DMA, HLA-DRA	106	5	16792	158.415	4.70458e-06	3.92049e-07	1.07354e-05
GOTERM_BP_DIRECT	GO:0045087~innate immune response	17	14.1667	1.0068e-08	ITK, NCF2, LY96, TLR1, APOBEC3G, C1QC, C1QA, CD84, C1QB, CORO1A, CYBB, CLEC4A, FCER1G, TREM2, CD14, TYROBP, CSF1R	106	430	16792	6.26292	6.59452e-06	5.07272e-07	1.50481e-05
GOTERM_BP_DIRECT	GO:0070374~positive regulation of ERK1 and ERK2 cascade	10	8.33333	1.50423e-06	GLIPR2, ICAM1, CCR1, RASGRP1, CHI3L1, CCL8, CCL5, TREM2, CCL4, CSF1R	106	175	16792	9.05229	0.000984784	7.03739e-05	0.00224826
GOTERM_BP_DIRECT	GO:0002381~immunoglobulin production involved in immunoglobulin mediated immune response	4	3.33333	2.35431e-06	HLA-DQB1, HLA-DRB1, HLA-DRB4, HLA-DRB5	106	5	16792	126.732	0.00154089	0.0001028	0.0035188
GOTERM_BP_DIRECT	GO:0006968~cellular defense response	7	5.83333	2.39543e-06	ITK, NCF2, LY96, MNDA, CXCL9, TRAT1, TYROBP	106	62	16792	17.8856	0.00156778	9.80581e-05	0.00358025
GOTERM_BP_DIRECT	GO:0002455~humoral immune response mediated by circulating immunoglobulin	4	3.33333	8.16522e-06	HLA-DQB1, HLA-DRB1, HLA-DRB4, HLA-DRB5	106	7	16792	90.5229	0.00533396	0.000314553	0.0122034
GOTERM_BP_DIRECT	GO:0007166~cell surface receptor signaling pathway	11	9.16667	8.38364e-06	IGSF6, CD37, CD8A, CXCL13, LY96, CCR1, CD2, CLEC4A, CD53, IL7R, CD14	106	274	16792	6.35973	0.00547626	0.000305026	0.0125298
GOTERM_BP_DIRECT	GO:0042102~positive regulation of T cell proliferation	6	5	3.60973e-05	CORO1A, TNFSF13B, HLA-DPA1, HLA-DPB1, HLA-DMB, CCL5	106	60	16792	15.8415	0.0233669	0.00124366	0.0539391
GOTERM_BP_DIRECT	GO:0070098~chemokine-mediated signaling pathway	6	5	8.14957e-05	CXCL13, CCR1, CXCL9, CCL8, CCL5, CCL4	106	71	16792	13.3872	0.0519821	0.00266553	0.121738
GOTERM_BP_DIRECT	GO:0002437~inflammatory response to antigenic stimulus	4	3.33333	0.000102347	HLA-DRB1, RASGRP1, HLA-DRB4, HLA-DRB5	106	15	16792	42.244	0.0648428	0.00318732	0.152863
GOTERM_BP_DIRECT	GO:2001179~regulation of interleukin-10 secretion	3	2.5	0.000115714	HLA-DRB1, HLA-DRB4, HLA-DRB5	106	3	16792	158.415	0.0729956	0.00343939	0.172812
GOTERM_BP_DIRECT	GO:0007155~cell adhesion	12	10	0.000139481	ICAM1, ITGAL, LPXN, CD300A, SELL, CCR1, HCK, CD2, CLEC4A, ITGB2, THEMIS2, CCL4	106	459	16792	4.14157	0.0873168	0.00396458	0.208272
GOTERM_BP_DIRECT	GO:0032760~positive regulation of tumor necrosis factor production	5	4.16667	0.000209369	LY96, RASGRP1, CD2, FCER1G, CD14	106	47	16792	16.8527	0.128162	0.00569833	0.312476
GOTERM_BP_DIRECT	GO:0032673~regulation of interleukin-4 production	3	2.5	0.000230482	HLA-DRB1, HLA-DRB4, HLA-DRB5	106	4	16792	118.811	0.140138	0.00602111	0.343935
GOTERM_BP_DIRECT	GO:0050850~positive regulation of calcium-mediated signaling	4	3.33333	0.000250661	CD8A, TREM2, CCL4, TRAT1	106	20	16792	31.683	0.151431	0.00629563	0.373995
GOTERM_BP_DIRECT	GO:0002250~adaptive immune response	7	5.83333	0.000332809	CD84, CTSL, ITK, FCGR1B, CLEC4A, TRAT1, PRKCB	106	148	16792	7.49261	0.195896	0.00804253	0.496279
GOTERM_BP_DIRECT	GO:0007169~transmembrane receptor protein tyrosine kinase signaling pathway	6	5	0.000338161	ITK, CD8A, HCK, TRAT1, CSF1R, LCP2	106	96	16792	9.90094	0.19871	0.00788067	0.50424
GOTERM_BP_DIRECT	GO:0071346~cellular response to interferon-gamma	5	4.16667	0.000441993	MRC1, CCL8, HLA-DPA1, CCL5, CCL4	106	57	16792	13.8961	0.251414	0.00993547	0.658591
GOTERM_BP_DIRECT	GO:0007159~leukocyte cell-cell adhesion	4	3.33333	0.000494359	ICAM1, ITGAL, ITGB2, CCL5	106	25	16792	25.3464	0.276667	0.0107381	0.73635
GOTERM_BP_DIRECT	GO:0060326~cell chemotaxis	5	4.16667	0.00072914	C3AR1, CXCL9, CCL8, FPR3, CCL5	106	65	16792	12.1858	0.379829	0.0152935	1.08428
GOTERM_BP_DIRECT	GO:0030593~neutrophil chemotaxis	5	4.16667	0.000772482	CCL8, FCER1G, ITGB2, CCL5, CCL4	106	66	16792	12.0011	0.397201	0.0156934	1.14839
GOTERM_BP_DIRECT	GO:0045766~positive regulation of angiogenesis	6	5	0.000773217	C3AR1, CYBB, HMOX1, CHI3L1, ITGB2, PRKCB	106	115	16792	8.26514	0.397491	0.0152359	1.14948
GOTERM_BP_DIRECT	GO:0043305~negative regulation of mast cell degranulation	3	2.5	0.000796842	CD84, CD300A, HMOX1	106	7	16792	67.8922	0.40675	0.0152397	1.1844
GOTERM_BP_DIRECT	GO:0071347~cellular response to interleukin-1	5	4.16667	0.00101685	ICAM1, CHI3L1, CCL8, CCL5, CCL4	106	71	16792	11.156	0.486433	0.0188592	1.5091
GOTERM_BP_DIRECT	GO:0031663~lipopolysaccharide-mediated signaling pathway	4	3.33333	0.00103277	LY96, HCK, CCL5, CD14	106	32	16792	19.8019	0.491766	0.0186248	1.53256
GOTERM_BP_DIRECT	GO:0045576~mast cell activation	3	2.5	0.00105812	CD48, FCER1G, LCP2	106	8	16792	59.4057	0.500145	0.018567	1.5699
GOTERM_BP_DIRECT	GO:0007267~cell-cell signaling	8	6.66667	0.00107815	C1QA, CXCL13, CCR1, CXCL9, CCL8, ITGB2, CCL5, CCL4	106	254	16792	4.98945	0.506667	0.0184222	1.5994
GOTERM_BP_DIRECT	GO:0006816~calcium ion transport	5	4.16667	0.00131102	CORO1A, CCR1, CCL8, CCL5, PRKCB	106	76	16792	10.422	0.576535	0.021792	1.9417
GOTERM_BP_DIRECT	GO:0042130~negative regulation of T cell proliferation	4	3.33333	0.00158164	HLA-DRB1, HLA-DRB4, HLA-DRB5, VSIG4	106	37	16792	17.126	0.64541	0.0255868	2.33809
GOTERM_BP_DIRECT	GO:0051262~protein tetramerization	4	3.33333	0.00198403	HLA-DRB1, HLA-DRB4, HLA-DRB5, CCL5	106	40	16792	15.8415	0.727694	0.0312295	2.92474
GOTERM_BP_DIRECT	GO:0042088~T-helper 1 type immune response	3	2.5	0.00245373	HLA-DRB1, HLA-DRB4, HLA-DRB5	106	12	16792	39.6038	0.799947	0.0375889	3.60537
GOTERM_BP_DIRECT	GO:0016045~detection of bacterium	3	2.5	0.00288806	HLA-DRB1, HLA-DRB4, HLA-DRB5	106	13	16792	36.5573	0.849594	0.0430999	4.23077
GOTERM_BP_DIRECT	GO:0042110~T cell activation	4	3.33333	0.0031548	CD48, ITK, CD8A, CD2	106	47	16792	13.4821	0.873771	0.0459486	4.61297
GOTERM_BP_DIRECT	GO:0006909~phagocytosis	4	3.33333	0.00334996	ITGAL, CORO1A, ITGB2, CD14	106	48	16792	13.2013	0.888965	0.0476688	4.89172
GOTERM_BP_DIRECT	GO:0007229~integrin-mediated signaling pathway	5	4.16667	0.00344784	ITGAL, HCK, FCER1G, ITGB2, TYROBP	106	99	16792	8.00076	0.895882	0.0479893	5.03122
GOTERM_BP_DIRECT	GO:0032496~response to lipopolysaccharide	6	5	0.00368254	CXCL13, LY96, IL10RA, CXCL9, CSF2RB, ACP5	106	164	16792	5.79567	0.910768	0.0501158	5.36497
GOTERM_BP_DIRECT	GO:0071356~cellular response to tumor necrosis factor	5	4.16667	0.00501882	ICAM1, CHI3L1, CCL8, CCL5, CCL4	106	110	16792	7.20069	0.962954	0.0663545	7.24443
GOTERM_BP_DIRECT	GO:0034142~toll-like receptor 4 signaling pathway	3	2.5	0.00555085	LY96, ITGB2, CD14	106	18	16792	26.4025	0.973903	0.071706	7.98298
GOTERM_BP_DIRECT	GO:0002479~antigen processing and presentation of exogenous peptide antigen via MHC class I, TAP-dependent	4	3.33333	0.007189	CYBB, NCF2, FCGR1A, FCGR1B	106	63	16792	10.0581	0.991136	0.0901869	10.2227
GOTERM_BP_DIRECT	GO:0006935~chemotaxis	5	4.16667	0.00721395	C3AR1, CCR1, CXCL9, CCL8, CCL5	106	122	16792	6.49242	0.991281	0.0887933	10.2564
GOTERM_BP_DIRECT	GO:0051928~positive regulation of calcium ion transport	3	2.5	0.0114142	CCR1, CCL5, CCL4	106	26	16792	18.2787	0.999457	0.134633	15.7669
GOTERM_BP_DIRECT	GO:0008360~regulation of cell shape	5	4.16667	0.0115647	ICAM1, CORO1A, HCK, ITGB2, CSF1R	106	140	16792	5.65768	0.999509	0.1339	15.9584
GOTERM_BP_DIRECT	GO:0042590~antigen processing and presentation of exogenous peptide antigen via MHC class I	2	1.66667	0.0124672	IFI30, FCER1G	106	2	16792	158.415	0.99973	0.141161	17.0981
GOTERM_BP_DIRECT	GO:0002506~polysaccharide assembly with MHC class II protein complex	2	1.66667	0.0124672	HLA-DRB1, HLA-DRA	106	2	16792	158.415	0.99973	0.141161	17.0981
GOTERM_BP_DIRECT	GO:0032689~negative regulation of interferon-gamma production	3	2.5	0.0131685	HLA-DRB1, HLA-DRB4, HLA-DRB5	106	28	16792	16.973	0.99983	0.146036	17.9736
GOTERM_BP_DIRECT	GO:0035774~positive regulation of insulin secretion involved in cellular response to glucose stimulus	3	2.5	0.0140868	HLA-DRB1, HLA-DRB4, HLA-DRB5	106	29	16792	16.3878	0.999908	0.1529	19.1071
GOTERM_BP_DIRECT	GO:0006928~movement of cell or subcellular component	4	3.33333	0.0167134	ITGAL, CORO1A, FPR3, CCL4	106	86	16792	7.36814	0.999984	0.176079	22.2691
GOTERM_BP_DIRECT	GO:0002755~MyD88-dependent toll-like receptor signaling pathway	3	2.5	0.0180259	LY96, TLR1, CD14	106	33	16792	14.4014	0.999993	0.185699	23.8055
GOTERM_BP_DIRECT	GO:0071727~cellular response to triacyl bacterial lipopeptide	2	1.66667	0.018643	TLR1, CD14	106	3	16792	105.61	0.999996	0.188542	24.518
GOTERM_BP_DIRECT	GO:0002291~T cell activation via T cell receptor contact with antigen bound to MHC molecule on antigen presenting cell	2	1.66667	0.018643	ICAM1, ITGAL	106	3	16792	105.61	0.999996	0.188542	24.518
GOTERM_BP_DIRECT	GO:0038123~toll-like receptor TLR1:TLR2 signaling pathway	2	1.66667	0.018643	TLR1, CD14	106	3	16792	105.61	0.999996	0.188542	24.518
GOTERM_BP_DIRECT	GO:0006911~phagocytosis, engulfment	3	2.5	0.0201499	FCGR1A, FCER1G, TREM2	106	35	16792	13.5784	0.999998	0.199258	26.2321
GOTERM_BP_DIRECT	GO:0006874~cellular calcium ion homeostasis	4	3.33333	0.0205411	CCR1, CCL8, CCL5, PRKCB	106	93	16792	6.81355	0.999999	0.199774	26.671
GOTERM_BP_DIRECT	GO:0032497~detection of lipopolysaccharide	2	1.66667	0.0247805	LY96, TREM2	106	4	16792	79.2075	1	0.232865	31.2743
GOTERM_BP_DIRECT	GO:0033634~positive regulation of cell-cell adhesion mediated by integrin	2	1.66667	0.0247805	CXCL13, CCL5	106	4	16792	79.2075	1	0.232865	31.2743
GOTERM_BP_DIRECT	GO:0050859~negative regulation of B cell receptor signaling pathway	2	1.66667	0.0247805	LPXN, CD300A	106	4	16792	79.2075	1	0.232865	31.2743
GOTERM_BP_DIRECT	GO:0002283~neutrophil activation involved in immune response	2	1.66667	0.0247805	FCER1G, TYROBP	106	4	16792	79.2075	1	0.232865	31.2743
GOTERM_BP_DIRECT	GO:0043547~positive regulation of GTPase activity	9	7.5	0.0252911	ARHGAP30, ICAM1, RASGRP1, CCL8, CSF2RB, RGS18, CCL5, CCL4, PIK3R2	106	565	16792	2.52343	1	0.233813	31.8101
GOTERM_BP_DIRECT	GO:0002548~monocyte chemotaxis	3	2.5	0.0283476	CCL8, CCL5, CCL4	106	42	16792	11.3154	1	0.254956	34.9372
GOTERM_BP_DIRECT	GO:0006898~receptor-mediated endocytosis	5	4.16667	0.0293502	MRC1, FCGR1A, FCGR1B, CD14, CD163	106	186	16792	4.25847	1	0.25932	35.9334
GOTERM_BP_DIRECT	GO:0042531~positive regulation of tyrosine phosphorylation of STAT protein	2	1.66667	0.03088	HCLS1, CCL5	106	5	16792	63.366	1	0.2675	37.4261
GOTERM_BP_DIRECT	GO:0032729~positive regulation of interferon-gamma production	3	2.5	0.0335333	HLA-DPA1, HLA-DPB1, CD14	106	46	16792	10.3314	1	0.283551	39.9384
GOTERM_BP_DIRECT	GO:2000503~positive regulation of natural killer cell chemotaxis	2	1.66667	0.0429658	CCL5, CCL4	106	7	16792	45.2615	1	0.344932	48.128
GOTERM_BP_DIRECT	GO:0038096~Fc-gamma receptor signaling pathway involved in phagocytosis	4	3.33333	0.04539	FCGR1A, HCK, FCGR3A, PIK3R2	106	127	16792	4.98945	1	0.356583	50.0576
GOTERM_BP_DIRECT	GO:0034128~negative regulation of MyD88-independent toll-like receptor signaling pathway	2	1.66667	0.0489526	LY96, CD14	106	8	16792	39.6038	1	0.374778	52.772
GOTERM_BP_DIRECT	GO:1902715~positive regulation of interferon-gamma secretion	2	1.66667	0.0489526	RASGRP1, CD2	106	8	16792	39.6038	1	0.374778	52.772
GOTERM_BP_DIRECT	GO:0019221~cytokine-mediated signaling pathway	4	3.33333	0.048981	IL10RA, CCR1, HCK, CSF1R	106	131	16792	4.8371	1	0.370802	52.7931
GOTERM_BP_DIRECT	GO:0007204~positive regulation of cytosolic calcium ion concentration	4	3.33333	0.0517631	C3AR1, CXCL13, CCR1, FPR3	106	134	16792	4.72881	1	0.383395	54.8156
GOTERM_BP_DIRECT	GO:0071404~cellular response to low-density lipoprotein particle stimulus	2	1.66667	0.0549023	FCER1G, ITGB2	106	9	16792	35.2034	1	0.397493	57.0005
GOTERM_BP_DIRECT	GO:0071223~cellular response to lipoteichoic acid	2	1.66667	0.0549023	TREM2, CD14	106	9	16792	35.2034	1	0.397493	57.0005
GOTERM_BP_DIRECT	GO:0070234~positive regulation of T cell apoptotic process	2	1.66667	0.0549023	ICAM1, CCL5	106	9	16792	35.2034	1	0.397493	57.0005
GOTERM_BP_DIRECT	GO:0002430~complement receptor mediated signaling pathway	2	1.66667	0.0608152	C3AR1, FPR3	106	10	16792	31.683	1	0.426134	60.8506
GOTERM_BP_DIRECT	GO:0010820~positive regulation of T cell chemotaxis	2	1.66667	0.0608152	CXCL13, CCL5	106	10	16792	31.683	1	0.426134	60.8506
GOTERM_BP_DIRECT	GO:0033089~positive regulation of T cell differentiation in thymus	2	1.66667	0.0608152	RASGRP1, IL7R	106	10	16792	31.683	1	0.426134	60.8506
GOTERM_BP_DIRECT	GO:0006952~defense response	3	2.5	0.0658756	CD84, CD48, CXCL9	106	67	16792	7.09321	1	0.448514	63.8877
GOTERM_BP_DIRECT	GO:0042535~positive regulation of tumor necrosis factor biosynthetic process	2	1.66667	0.0666914	CYBB, TLR1	106	11	16792	28.8027	1	0.448348	64.3562
GOTERM_BP_DIRECT	GO:0010759~positive regulation of macrophage chemotaxis	2	1.66667	0.0666914	C3AR1, CCL5	106	11	16792	28.8027	1	0.448348	64.3562
GOTERM_BP_DIRECT	GO:0048010~vascular endothelial growth factor receptor signaling pathway	3	2.5	0.07466	CYBB, NCF2, PIK3R2	106	72	16792	6.60063	1	0.483176	68.6437
GOTERM_BP_DIRECT	GO:0050729~positive regulation of inflammatory response	3	2.5	0.0764599	CCL8, CCL5, CCL4	106	73	16792	6.51021	1	0.487237	69.5431
GOTERM_BP_DIRECT	GO:0045730~respiratory burst	2	1.66667	0.0783347	CYBB, NCF2	106	13	16792	24.3716	1	0.491523	70.4542
GOTERM_BP_DIRECT	GO:0002756~MyD88-independent toll-like receptor signaling pathway	2	1.66667	0.0783347	LY96, CD14	106	13	16792	24.3716	1	0.491523	70.4542
GOTERM_BP_DIRECT	GO:0043922~negative regulation by host of viral transcription	2	1.66667	0.0783347	CCL5, CCL4	106	13	16792	24.3716	1	0.491523	70.4542
GOTERM_BP_DIRECT	GO:0030889~negative regulation of B cell proliferation	2	1.66667	0.0841023	CD300A, MNDA	106	14	16792	22.6307	1	0.512896	73.1003
GOTERM_BP_DIRECT	GO:0030833~regulation of actin filament polymerization	2	1.66667	0.0841023	CORO1A, HCLS1	106	14	16792	22.6307	1	0.512896	73.1003
GOTERM_BP_DIRECT	GO:0042554~superoxide anion generation	2	1.66667	0.0841023	CYBB, NCF2	106	14	16792	22.6307	1	0.512896	73.1003
GOTERM_BP_DIRECT	GO:0014066~regulation of phosphatidylinositol 3-kinase signaling	3	2.5	0.0856607	RASGRP1, TRAT1, PIK3R2	106	78	16792	6.09289	1	0.515272	73.7763
GOTERM_BP_DIRECT	GO:0090630~activation of GTPase activity	3	2.5	0.0875396	CXCL13, RASGRP1, GPR65	106	79	16792	6.01576	1	0.518942	74.5703
GOTERM_BP_DIRECT	GO:2000251~positive regulation of actin cytoskeleton reorganization	2	1.66667	0.0898342	HCLS1, HCK	106	15	16792	21.122	1	0.52423	75.5096
GOTERM_BP_DIRECT	GO:0042993~positive regulation of transcription factor import into nucleus	2	1.66667	0.0898342	HCLS1, PIK3R2	106	15	16792	21.122	1	0.52423	75.5096
GOTERM_BP_DIRECT	GO:0050731~positive regulation of peptidyl-tyrosine phosphorylation	3	2.5	0.0932494	ICAM1, HCLS1, TREM2	106	82	16792	5.79567	1	0.533871	76.8477
GOTERM_BP_DIRECT	GO:0006508~proteolysis	7	5.83333	0.0934515	C1QA, CTSL, C1QB, GZMK, CTSD, FGL2, C1QC	106	500	16792	2.21781	1	0.530473	76.9247
GOTERM_BP_DIRECT	GO:0006887~exocytosis	3	2.5	0.0951764	CCR1, CCL8, CCL5	106	83	16792	5.72585	1	0.533148	77.5723
GOTERM_BP_DIRECT	GO:0090026~positive regulation of monocyte chemotaxis	2	1.66667	0.0955305	CCR1, CCL5	106	16	16792	19.8019	1	0.530429	77.7031

## Sheet: CC
Category	Term	Count	%	PValue	Genes	List Total	Pop Hits	Pop Total	Fold Enrichment	Bonferroni	Benjamini	FDR
GOTERM_CC_DIRECT	GO:0042613~MHC class II protein complex	12	10	2.09633e-19	HLA-DQB1, HLA-DRB1, HLA-DRB3, HLA-DRB4, HLA-DRB5, HLA-DPA1, HLA-DPB1, HLA-DMB, HLA-DMA, HLA-DQA2, HLA-DQA1, HLA-DRA	114	22	18224	87.1962	2.43175e-17	2.43175e-17	2.39167e-16
GOTERM_CC_DIRECT	GO:0030669~clathrin-coated endocytic vesicle membrane	12	10	8.43772e-16	HLA-DQB1, HLA-DRB1, HLA-DRB3, FCGR1A, FCGR1B, HLA-DRB4, HLA-DRB5, HLA-DPA1, HLA-DPB1, HLA-DQA2, HLA-DQA1, HLA-DRA	114	41	18224	46.7882	1.03029e-13	5.15143e-14	1.0103e-12
GOTERM_CC_DIRECT	GO:0071556~integral component of lumenal side of endoplasmic reticulum membrane	10	8.33333	8.84364e-14	HLA-DQB1, HLA-DRB1, HLA-DRB3, HLA-DRB4, HLA-DRB5, HLA-DPA1, HLA-DPB1, HLA-DQA2, HLA-DQA1, HLA-DRA	114	29	18224	55.124	1.02642e-11	3.42137e-12	1.00953e-10
GOTERM_CC_DIRECT	GO:0030658~transport vesicle membrane	10	8.33333	1.37449e-12	HLA-DQB1, HLA-DRB1, HLA-DRB3, HLA-DRB4, HLA-DRB5, HLA-DPA1, HLA-DPB1, HLA-DQA2, HLA-DQA1, HLA-DRA	114	38	18224	42.0683	1.59437e-10	3.98592e-11	1.56809e-09
GOTERM_CC_DIRECT	GO:0005887~integral component of plasma membrane	35	29.1667	2.53512e-12	C3AR1, CD8A, HLA-DRB1, CCR1, HLA-DRB3, TLR1, GPR65, FPR3, CD53, CD48, LAPTM5, CD69, CLEC4A, CD2, HLA-DRB4, CSF2RB, FCER1G, EVI2B, SLC31A2, TYROBP, CSF1R, MRC1, ICAM1, SELL, GPR171, HLA-DQA2, HLA-DQA1, TRAT1, CD163, IGSF6, CD84, CD37, CYBB, HLA-DPA1, HLA-DRA	114	1415	18224	3.95413	2.9407e-10	5.8814e-11	2.89223e-09
GOTERM_CC_DIRECT	GO:0030666~endocytic vesicle membrane	11	9.16667	8.83646e-12	HLA-DQB1, HLA-DRB1, HLA-DRB3, HLA-DRB4, HLA-DRB5, HLA-DPA1, HLA-DPB1, HLA-DQA2, HLA-DQA1, CD163, HLA-DRA	114	66	18224	26.6433	1.02503e-09	1.70839e-10	1.00814e-08
GOTERM_CC_DIRECT	GO:0012507~ER to Golgi transport vesicle membrane	10	8.33333	2.8863e-11	HLA-DQB1, HLA-DRB1, HLA-DRB3, HLA-DRB4, HLA-DRB5, HLA-DPA1, HLA-DPB1, HLA-DQA2, HLA-DQA1, HLA-DRA	114	52	18224	30.7422	3.34811e-09	4.78302e-10	3.29293e-08
GOTERM_CC_DIRECT	GO:0009897~external side of plasma membrane	14	11.6667	7.23375e-10	ICAM1, CD8A, HLA-DRB1, SELL, CCR1, CXCL9, IL7R, CD48, CD69, CD2, HLA-DRB4, FCER1G, HLA-DRB5, FCGR3A	114	213	18224	10.5072	8.39115e-08	1.04889e-08	8.25286e-07
GOTERM_CC_DIRECT	GO:0005886~plasma membrane	56	46.6667	1.00294e-09	CD8A, TLR1, CD53, CD48, TRAC, HMOX1, CLEC4A, CSF2RB, FCGR3A, FCGR3B, ICAM1, LY96, TRBC1, HLA-DQA2, TRAT1, HLA-DQA1, CD163, PRKCB, CD84, TNFSF13B, HLA-DPA1, TREM2, LCP1, HLA-DRA, HLA-DQB1, ITGAL, C3AR1, HLA-DRB1, CCR1, HLA-DRB3, GPR65, IFI30, FPR3, ITGB2, IL7R, LPXN, IL10RA, FCGR1A, RASGRP1, FCGR1B, CD2, HLA-DRB4, FCER1G, HLA-DRB5, HLA-DPB1, TYROBP, CSF1R, MRC1, SELL, RGS18, CORO1A, CYBB, FCGR2B, …	114	4121	18224	2.17232	1.16341e-07	1.29267e-08	1.14423e-06
GOTERM_CC_DIRECT	GO:0005765~lysosomal membrane	15	12.5	1.57279e-09	HLA-DQB1, HLA-DRB1, HLA-DRB3, HLA-DMB, HLA-DMA, HLA-DQA2, HLA-DQA1, LAPTM5, HLA-DRB4, HLA-DRB5, HLA-DPA1, HLA-DPB1, DRAM1, SLC15A3, HLA-DRA	114	274	18224	8.75144	1.82443e-07	1.82443e-08	1.79436e-06
GOTERM_CC_DIRECT	GO:0032588~trans-Golgi network membrane	10	8.33333	2.19811e-09	HLA-DQB1, HLA-DRB1, HLA-DRB3, HLA-DRB4, HLA-DRB5, HLA-DPA1, HLA-DPB1, HLA-DQA2, HLA-DQA1, HLA-DRA	114	83	18224	19.2602	2.5498e-07	2.318e-08	2.50778e-06
GOTERM_CC_DIRECT	GO:0016021~integral component of membrane	63	52.5	2.71431e-09	CD8A, MPEG1, TLR1, CD53, HLA-DMB, HLA-DMA, CD48, TRAC, EVI2A, HMOX1, CHST11, CLEC4A, CSF2RB, EVI2B, FCGR3A, FCGR3B, ICAM1, GPR171, TRBC1, HLA-DQA2, HLA-DQA1, CD163, IGSF6, CD37, TNFSF13B, HLA-DPA1, VSIG4, TREM2, HLA-DRA, HLA-DQB1, ITGAL, C3AR1, HLA-DRB1, CCR1, HLA-DRB3, GPR65, ACP5, FPR3, IL7R, CD69, IL10RA, ALOX5AP, FCGR1A, FCGR1B, CD2, HLA-DRB4, FCER1G, HLA-DRB5, HLA-DPB1, SLC31A2, MS4A6A, TYRO…	114	5163	18224	1.95064	3.1486e-07	2.62383e-08	3.09671e-06
GOTERM_CC_DIRECT	GO:0009986~cell surface	14	11.6667	3.13113e-05	MRC1, ICAM1, ITGAL, HLA-DRB1, ITGB2, CD53, HLA-DMA, CD2, FCER1G, HLA-DPA1, HLA-DPB1, HLA-DRA, CSF1R, TYROBP	114	542	18224	4.12922	0.00362558	0.000279359	0.0357168
GOTERM_CC_DIRECT	GO:0031902~late endosome membrane	7	5.83333	3.90502e-05	HLA-DRB1, HLA-DRB3, HLA-DRB4, HLA-DRB5, HLA-DMB, HLA-DMA, HLA-DRA	114	101	18224	11.0794	0.00451967	0.000323513	0.0445427
GOTERM_CC_DIRECT	GO:0005764~lysosome	9	7.5	8.27416e-05	CTSL, LAPTM5, HCK, IFI30, ACP5, IL4I1, CTSD, DRAM1, HLA-DRA	114	226	18224	6.36609	0.00955251	0.00063969	0.0943579
GOTERM_CC_DIRECT	GO:0010008~endosome membrane	8	6.66667	0.000154832	MRC1, HLA-DQB1, LY96, HLA-DPA1, HLA-DPB1, HLA-DQA2, CD14, HLA-DQA1	114	185	18224	6.91285	0.0178015	0.00112199	0.176503
GOTERM_CC_DIRECT	GO:0000139~Golgi membrane	13	10.8333	0.000303215	HLA-DQB1, GLIPR2, HLA-DRB1, HLA-DRB3, RASGRP1, CHST11, HLA-DRB4, HLA-DRB5, HLA-DPA1, HLA-DPB1, HLA-DQA2, HLA-DQA1, HLA-DRA	114	591	18224	3.51637	0.0345667	0.00206717	0.345388
GOTERM_CC_DIRECT	GO:0016020~membrane	28	23.3333	0.000346052	HLA-DQB1, ITGAL, HLA-DRB1, HLA-DRB3, TLR1, ITGB2, IL7R, HLA-DMA, CD48, LPXN, ALOX5AP, HMOX1, RASGRP1, CHST11, HLA-DRB5, HLA-DPB1, CSF1R, ICAM1, SELL, HCLS1, TRBC1, HLA-DQA1, CD163, CORO1A, CD37, TNFSF13B, CD300A, SLC15A3	114	2200	18224	2.03458	0.0393537	0.00222801	0.394094
GOTERM_CC_DIRECT	GO:0005576~extracellular region	22	18.3333	0.000828894	CD8A, CECR1, APOC1, CXCL9, IFI30, IL4I1, CCL5, IL7R, CCL4, C1QC, CD163, C1QA, GLIPR2, CTSL, C1QB, GZMK, TNFSF13B, CXCL13, CD2, CTSD, TREM2, CD14	114	1610	18224	2.18442	0.09171	0.00504992	0.941602
GOTERM_CC_DIRECT	GO:0001772~immunological synapse	4	3.33333	0.00120753	ICAM1, CD37, CORO1A, CD53	114	34	18224	18.807	0.130779	0.00698339	1.36902
GOTERM_CC_DIRECT	GO:0070062~extracellular exosome	31	25.8333	0.00158098	ITGAL, HLA-DRB1, APOC1, ACP5, ITGB2, CD53, HLA-DMA, C1QC, CD48, GLIPR2, HLA-DRB5, FGL2, FCGR3A, FCGR3B, ICAM1, CHI3L1, CPVL, PRKCB, C1QA, CD84, CTSL, C1QB, CD37, CORO1A, CD300A, MNDA, CTSD, VSIG4, CD14, LCP1, HLA-DRA	114	2811	18224	1.76295	0.167681	0.00870188	1.78895
GOTERM_CC_DIRECT	GO:0005615~extracellular space	17	14.1667	0.00886895	ICAM1, LY96, CECR1, CXCL9, CHI3L1, CCL8, CCL5, C1QC, CCL4, CTSL, TNFSF13B, CXCL13, HMOX1, HLA-DRB5, CTSD, CD14, LCP1	114	1347	18224	2.01753	0.6442	0.045886	9.66414
GOTERM_CC_DIRECT	GO:0034687~integrin alphaL-beta2 complex	2	1.66667	0.0123631	ITGAL, ITGB2	114	2	18224	159.86	0.763796	0.060814	13.2316
GOTERM_CC_DIRECT	GO:0005602~complement component C1 complex	2	1.66667	0.0123631	C1QA, C1QB	114	2	18224	159.86	0.763796	0.060814	13.2316
GOTERM_CC_DIRECT	GO:0005911~cell-cell junction	5	4.16667	0.0222921	ITK, CORO1A, CD2, CD53, LCP2	114	172	18224	4.64708	0.926843	0.103237	22.679
GOTERM_CC_DIRECT	GO:0046696~lipopolysaccharide receptor complex	2	1.66667	0.0366367	LY96, CD14	114	6	18224	53.2865	0.986828	0.159019	34.6773
GOTERM_CC_DIRECT	GO:0045121~membrane raft	5	4.16667	0.0394041	CD48, ICAM1, TLR1, CTSD, CD14	114	206	18224	3.88009	0.990565	0.164195	36.7864
GOTERM_CC_DIRECT	GO:0030670~phagocytic vesicle membrane	3	2.5	0.0518679	CYBB, CORO1A, TLR1	114	59	18224	8.12846	0.997926	0.204534	45.5371
GOTERM_CC_DIRECT	GO:0005884~actin filament	3	2.5	0.0615764	CORO1A, HCK, LCP1	114	65	18224	7.37814	0.999372	0.231484	51.5711
GOTERM_CC_DIRECT	GO:0043020~NADPH oxidase complex	2	1.66667	0.0719425	CYBB, NCF2	114	12	18224	26.6433	0.999827	0.258178	57.3354
GOTERM_CC_DIRECT	GO:0043202~lysosomal lumen	3	2.5	0.0977063	CTSL, IFI30, CTSD	114	85	18224	5.64211	0.999993	0.328037	69.0563

## Sheet: MF
Category	Term	Count	%	PValue	Genes	List Total	Pop Hits	Pop Total	Fold Enrichment	Bonferroni	Benjamini	FDR
GOTERM_MF_DIRECT	GO:0032395~MHC class II receptor activity	10	8.33333	4.74778e-17	HLA-DQB1, HLA-DRB1, HLA-DRB3, HLA-DRB4, HLA-DPA1, HLA-DPB1, HLA-DMA, HLA-DQA2, HLA-DQA1, HLA-DRA	106	15	16881	106.17	9.44807e-15	9.44807e-15	5.94596e-14
GOTERM_MF_DIRECT	GO:0042605~peptide antigen binding	9	7.5	4.79049e-12	HLA-DQB1, HLA-DRB1, HLA-DRB3, HLA-DRB4, HLA-DRB5, HLA-DPA1, HLA-DPB1, HLA-DQA1, HLA-DRA	106	28	16881	51.189	9.5331e-10	4.76655e-10	5.99947e-09
GOTERM_MF_DIRECT	GO:0019864~IgG binding	7	5.83333	2.25774e-11	FCGR2B, FCGR2C, FCGR1A, FCGR1B, FCER1G, FCGR3A, FCGR3B	106	11	16881	101.344	4.4929e-09	1.49763e-09	2.82752e-08
GOTERM_MF_DIRECT	GO:0004888~transmembrane signaling receptor activity	9	7.5	5.68934e-05	MRC1, IGSF6, ICAM1, FCGR2B, EVI2A, FCGR2C, CD69, TLR1, CLEC4A	106	214	16881	6.69763	0.0112583	0.00282652	0.0712281
GOTERM_MF_DIRECT	GO:0004872~receptor activity	9	7.5	6.27457e-05	MRC1, CD48, ICAM1, IL10RA, TLR1, CD2, CSF2RB, ITGB2, TREM2	106	217	16881	6.60503	0.0124092	0.00249424	0.0785523
GOTERM_MF_DIRECT	GO:0023026~MHC class II protein complex binding	4	3.33333	0.000123459	HLA-DRB1, HLA-DMB, HLA-DMA, HLA-DRA	106	16	16881	39.8137	0.0242704	0.0040866	0.154506
GOTERM_MF_DIRECT	GO:0008009~chemokine activity	5	4.16667	0.000241454	CXCL13, CXCL9, CCL8, CCL5, CCL4	106	49	16881	16.2505	0.0469187	0.0068415	0.301969
GOTERM_MF_DIRECT	GO:0042803~protein homodimerization activity	12	10	0.00569317	GLIPR2, C1QB, CORO1A, CD8A, GIMAP7, RASGRP1, HMOX1, CD2, CECR1, APOBEC3G, CCL5, CSF1R	106	730	16881	2.61789	0.678956	0.132398	6.90066
GOTERM_MF_DIRECT	GO:0030369~ICAM-3 receptor activity	2	1.66667	0.0185453	ITGAL, ITGB2	106	3	16881	106.17	0.975891	0.338938	20.8983
GOTERM_MF_DIRECT	GO:0004252~serine-type endopeptidase activity	6	5	0.021543	C1QA, CTSL, C1QB, GZMK, CTSD, C1QC	106	255	16881	3.74717	0.986884	0.351693	23.8714
GOTERM_MF_DIRECT	GO:0070891~lipoteichoic acid binding	2	1.66667	0.024651	TREM2, CD14	106	4	16881	79.6274	0.993036	0.363358	26.8451
GOTERM_MF_DIRECT	GO:0048248~CXCR3 chemokine receptor binding	2	1.66667	0.0307192	CXCL13, CXCL9	106	5	16881	63.7019	0.997989	0.40394	32.3451
GOTERM_MF_DIRECT	GO:0031726~CCR1 chemokine receptor binding	2	1.66667	0.0427434	CCL5, CCL4	106	7	16881	45.5013	0.999832	0.487625	42.1364
GOTERM_MF_DIRECT	GO:0016004~phospholipase activator activity	2	1.66667	0.0427434	CCL8, CCL5	106	7	16881	45.5013	0.999832	0.487625	42.1364
GOTERM_MF_DIRECT	GO:0031730~CCR5 chemokine receptor binding	2	1.66667	0.0487001	CCL5, CCL4	106	8	16881	39.8137	0.999952	0.508189	46.4875
GOTERM_MF_DIRECT	GO:0050839~cell adhesion molecule binding	3	2.5	0.0569397	ITGAL, SELL, ITGB2	106	62	16881	7.70587	0.999991	0.540566	52.0111
GOTERM_MF_DIRECT	GO:0043394~proteoglycan binding	2	1.66667	0.0663505	CTSL, CECR1	106	11	16881	28.9554	0.999999	0.574243	57.6755
GOTERM_MF_DIRECT	GO:0016175~superoxide-generating NADPH oxidase activity	2	1.66667	0.0663505	CYBB, NCF2	106	11	16881	28.9554	0.999999	0.574243	57.6755
GOTERM_MF_DIRECT	GO:0001618~virus receptor activity	3	2.5	0.0704551	MRC1, ICAM1, HLA-DRB1	106	70	16881	6.8252	1	0.574816	59.9476
GOTERM_MF_DIRECT	GO:0008201~heparin binding	4	3.33333	0.0779639	CXCL13, SELL, CECR1, CCL8	106	160	16881	3.98137	1	0.592367	63.8162

## Sheet: KEGG
Table 1:The KEGG pathway results						List Total	Pop Hits	Pop Total	Fold Enrichment	Bonferroni	Benjamini	FDR
Category	Term	Count	%	PValue	Genes	69	54	6879	46.1554	1.29104e-33	1.29104e-33	1.05702e-32
KEGG_PATHWAY	hsa05150:Staphylococcus aureus infection	25	20.8333	8.90373e-36	HLA-DQB1, ICAM1, ITGAL, C3AR1, HLA-DRB1, HLA-DRB3, FPR3, ITGB2, HLA-DMB, HLA-DMA, HLA-DQA2, C1QC, HLA-DQA1, C1QA, C1QB, FCGR2B, FCGR2C, FCGR1A, HLA-DRB4, HLA-DRB5, HLA-DPA1, HLA-DPB1, FCGR3A, FCGR3B, HLA-DRA	69	177	6879	14.0813	1.16057e-19	5.80285e-20	9.50193e-19
KEGG_PATHWAY	hsa05152:Tuberculosis	25	20.8333	8.00392e-22	HLA-DQB1, HLA-DRB1, HLA-DRB3, TLR1, ITGB2, HLA-DMB, HLA-DMA, IL10RA, FCGR1A, HLA-DRB4, HLA-DRB5, FCER1G, HLA-DPB1, FCGR3A, FCGR3B, MRC1, HLA-DQA2, HLA-DQA1, CORO1A, FCGR2B, FCGR2C, CTSD, HLA-DPA1, CD14, HLA-DRA	69	150	6879	15.2867	1.40141e-18	4.67138e-19	1.14738e-17
KEGG_PATHWAY	hsa04145:Phagosome	23	19.1667	9.66491e-21	MRC1, HLA-DQB1, HLA-DRB1, NCF2, HLA-DRB3, ITGB2, HLA-DMB, HLA-DMA, HLA-DQA2, HLA-DQA1, CTSL, CORO1A, FCGR2B, FCGR2C, FCGR1A, HLA-DRB4, HLA-DRB5, HLA-DPA1, HLA-DPB1, FCGR3A, FCGR3B, CD14, HLA-DRA	69	71	6879	25.275	9.45122e-18	2.3628e-18	7.738e-17
KEGG_PATHWAY	hsa05140:Leishmaniasis	18	15	6.51808e-20	HLA-DQB1, HLA-DRB1, NCF2, HLA-DRB3, ITGB2, HLA-DMB, HLA-DMA, HLA-DQA2, HLA-DQA1, FCGR2C, FCGR1A, HLA-DRB4, HLA-DRB5, HLA-DPA1, HLA-DPB1, FCGR3A, FCGR3B, HLA-DRA	69	88	6879	21.5252	1.46904e-17	2.93807e-18	1.20275e-16
KEGG_PATHWAY	hsa05323:Rheumatoid arthritis	19	15.8333	1.01313e-19	HLA-DQB1, ICAM1, ITGAL, HLA-DRB1, HLA-DRB3, ACP5, ITGB2, HLA-DMB, CCL5, HLA-DMA, HLA-DQA2, HLA-DQA1, CTSL, TNFSF13B, HLA-DRB4, HLA-DRB5, HLA-DPA1, HLA-DPB1, HLA-DRA	69	30	6879	43.2014	3.39402e-15	5.65669e-16	2.77879e-14
KEGG_PATHWAY	hsa05310:Asthma	13	10.8333	2.3407e-17	HLA-DQB1, HLA-DRB1, HLA-DRB3, HLA-DRB4, HLA-DRB5, FCER1G, HLA-DPA1, HLA-DPB1, HLA-DMB, HLA-DMA, HLA-DQA2, HLA-DQA1, HLA-DRA	69	57	6879	26.2357	1.60982e-14	2.33147e-15	1.33227e-13
KEGG_PATHWAY	hsa05416:Viral myocarditis	15	12.5	1.12148e-16	HLA-DQB1, ICAM1, ITGAL, HLA-DRB1, HLA-DRB3, ITGB2, HLA-DMB, HLA-DMA, HLA-DQA2, HLA-DQA1, HLA-DRB4, HLA-DRB5, HLA-DPA1, HLA-DPB1, HLA-DRA	69	134	6879	13.392	8.53206e-13	1.06692e-13	6.9833e-12
KEGG_PATHWAY	hsa05322:Systemic lupus erythematosus	18	15	5.85136e-15	HLA-DQB1, HLA-DRB1, HLA-DRB3, HLA-DMB, HLA-DMA, C1QC, HLA-DQA2, HLA-DQA1, C1QA, C1QB, FCGR1A, HLA-DRB4, HLA-DRB5, HLA-DPA1, HLA-DPB1, FCGR3A, FCGR3B, HLA-DRA	69	33	6879	36.253	9.01501e-13	1.00142e-13	7.38298e-12
KEGG_PATHWAY	hsa05332:Graft-versus-host disease	12	10	6.19831e-15	HLA-DQB1, HLA-DRB1, HLA-DRB3, HLA-DRB4, HLA-DRB5, HLA-DPA1, HLA-DPB1, HLA-DMB, HLA-DMA, HLA-DQA2, HLA-DQA1, HLA-DRA	69	76	6879	19.6768	1.30396e-12	1.3034e-13	1.06803e-11
KEGG_PATHWAY	hsa04612:Antigen processing and presentation	15	12.5	8.94423e-15	HLA-DQB1, CD8A, HLA-DRB1, HLA-DRB3, IFI30, HLA-DMB, HLA-DMA, HLA-DQA2, HLA-DQA1, CTSL, HLA-DRB4, HLA-DRB5, HLA-DPA1, HLA-DPB1, HLA-DRA	69	47	6879	27.5754	1.8352e-12	1.66867e-13	1.50213e-11
KEGG_PATHWAY	hsa04672:Intestinal immune network for IgA production	13	10.8333	1.26294e-14	HLA-DQB1, TNFSF13B, HLA-DRB1, HLA-DRB3, HLA-DRB4, HLA-DRB5, HLA-DPA1, HLA-DPB1, HLA-DMB, HLA-DMA, HLA-DQA2, HLA-DQA1, HLA-DRA	69	142	6879	12.6375	2.25375e-12	1.8785e-13	1.84519e-11
KEGG_PATHWAY	hsa04514:Cell adhesion molecules (CAMs)	18	15	1.5587e-14	HLA-DQB1, ICAM1, ITGAL, CD8A, HLA-DRB1, SELL, HLA-DRB3, ITGB2, HLA-DMB, HLA-DMA, HLA-DQA2, HLA-DQA1, CD2, HLA-DRB4, HLA-DRB5, HLA-DPA1, HLA-DPB1, HLA-DRA	69	37	6879	32.3337	3.83138e-12	2.94764e-13	3.13638e-11
KEGG_PATHWAY	hsa05330:Allograft rejection	12	10	2.64514e-14	HLA-DQB1, HLA-DRB1, HLA-DRB3, HLA-DRB4, HLA-DRB5, HLA-DPA1, HLA-DPB1, HLA-DMB, HLA-DMA, HLA-DQA2, HLA-DQA1, HLA-DRA	69	42	6879	28.4845	1.8513e-11	1.32239e-12	1.51568e-10
KEGG_PATHWAY	hsa04940:Type I diabetes mellitus	12	10	1.27647e-13	HLA-DQB1, HLA-DRB1, HLA-DRB3, HLA-DRB4, HLA-DRB5, HLA-DPA1, HLA-DPB1, HLA-DMB, HLA-DMA, HLA-DQA2, HLA-DQA1, HLA-DRA	69	52	6879	23.0067	2.41908e-10	1.61272e-11	1.98057e-09
KEGG_PATHWAY	hsa05320:Autoimmune thyroid disease	12	10	1.66833e-12	HLA-DQB1, HLA-DRB1, HLA-DRB3, HLA-DRB4, HLA-DRB5, HLA-DPA1, HLA-DPB1, HLA-DMB, HLA-DMA, HLA-DQA2, HLA-DQA1, HLA-DRA	69	64	6879	18.6929	2.71624e-09	1.69765e-10	2.22387e-08
KEGG_PATHWAY	hsa05321:Inflammatory bowel disease (IBD)	12	10	1.87327e-11	HLA-DQB1, HLA-DRB1, HLA-DRB3, HLA-DRB4, HLA-DRB5, HLA-DPA1, HLA-DPB1, HLA-DMB, HLA-DMA, HLA-DQA2, HLA-DQA1, HLA-DRA	69	110	6879	12.6885	4.75065e-09	2.7945e-10	3.88951e-08
KEGG_PATHWAY	hsa05145:Toxoplasmosis	14	11.6667	3.27632e-11	HLA-DQB1, HLA-DRB1, LY96, HLA-DRB3, HLA-DMB, HLA-DQA2, HLA-DMA, HLA-DQA1, IL10RA, HLA-DRB4, HLA-DRB5, HLA-DPA1, HLA-DPB1, HLA-DRA	69	174	6879	9.16742	1.21547e-08	6.75259e-10	9.9514e-08
KEGG_PATHWAY	hsa05164:Influenza A	16	13.3333	8.38253e-11	HLA-DQB1, ICAM1, HLA-DRB1, HLA-DRB3, HLA-DMB, CCL5, HLA-DMA, HLA-DQA2, HLA-DQA1, PRKCB, HLA-DRB4, HLA-DRB5, HLA-DPA1, HLA-DPB1, HLA-DRA, PIK3R2	69	87	6879	13.7511	8.57436e-08	4.51282e-09	7.02009e-07
KEGG_PATHWAY	hsa04640:Hematopoietic cell lineage	12	10	5.91335e-10	CD37, HLA-DRB1, CD8A, HLA-DRB3, FCGR1A, HLA-DRB4, CD2, HLA-DRB5, IL7R, CD14, CSF1R, HLA-DRA	69	122	6879	10.6233	2.56086e-07	1.28043e-08	2.09666e-06
KEGG_PATHWAY	hsa05169:Epstein-Barr virus infection	13	10.8333	1.76611e-09	HLA-DQB1, ICAM1, ITGAL, HLA-DRB1, HLA-DRB3, HLA-DQA2, HLA-DQA1, HLA-DRB4, HLA-DRB5, HLA-DPA1, HLA-DPB1, HLA-DRA, PIK3R2	69	131	6879	9.89346	5.84368e-07	2.78271e-08	4.7844e-06
KEGG_PATHWAY	hsa04380:Osteoclast differentiation	13	10.8333	4.03013e-09	NCF2, ACP5, CYBB, FCGR2B, FCGR2C, FCGR1A, TREM2, FCGR3A, FCGR3B, PIK3R2, LCP2, TYROBP, CSF1R	69	254	6879	6.28004	2.38678e-06	1.0849e-07	1.95413e-05
KEGG_PATHWAY	hsa05166:HTLV-I infection	16	13.3333	1.64606e-08	HLA-DQB1, ICAM1, ITGAL, HLA-DRB1, HLA-DRB3, ITGB2, HLA-DMB, HLA-DMA, HLA-DQA2, HLA-DQA1, HLA-DRB4, HLA-DRB5, HLA-DPA1, HLA-DPB1, HLA-DRA, PIK3R2	69	183	6879	7.0822	2.52078e-05	1.09601e-06	0.000206387
KEGG_PATHWAY	hsa05168:Herpes simplex infection	13	10.8333	1.73849e-07	HLA-DQB1, HLA-DRB1, HLA-DRB3, HLA-DMB, CCL5, HLA-DQA2, HLA-DMA, HLA-DQA1, HLA-DRB4, HLA-DRB5, HLA-DPA1, HLA-DPB1, HLA-DRA	69	122	6879	8.98895	3.76154e-05	1.56734e-06	0.000307974
KEGG_PATHWAY	hsa04650:Natural killer cell mediated cytotoxicity	11	9.16667	2.59422e-07	CD48, ICAM1, ITGAL, FCER1G, ITGB2, FCGR3A, FCGR3B, PRKCB, TYROBP, LCP2, PIK3R2	69	243	6879	4.51297	0.017296	0.000697649	0.142744
KEGG_PATHWAY	hsa04060:Cytokine-cytokine receptor interaction	11	9.16667	0.000120319	TNFSF13B, CXCL13, IL10RA, CCR1, CXCL9, CCL8, CSF2RB, CCL5, IL7R, CCL4, CSF1R	69	186	6879	4.82398	0.063652	0.00252635	0.537016
KEGG_PATHWAY	hsa04062:Chemokine signaling pathway	9	7.5	0.00045347	ITK, CXCL13, CCR1, HCK, CXCL9, CCL8, CCL5, CCL4, PIK3R2	69	106	6879	6.58368	0.0814968	0.00314356	0.693586
KEGG_PATHWAY	hsa04620:Toll-like receptor signaling pathway	7	5.83333	0.000586103	LY96, TLR1, CXCL9, CCL5, CCL4, CD14, PIK3R2	69	75	6879	7.97565	0.112443	0.00425104	0.971852
KEGG_PATHWAY	hsa05133:Pertussis	6	5	0.000822302	C1QA, C1QB, LY96, ITGB2, C1QC, CD14	69	115	6879	6.06843	0.122629	0.00450106	1.06539
KEGG_PATHWAY	hsa04670:Leukocyte transendothelial migration	7	5.83333	0.000901838	ICAM1, ITK, ITGAL, NCF2, ITGB2, PRKCB, PIK3R2	69	34	6879	11.7289	0.475531	0.0212826	5.14666
KEGG_PATHWAY	hsa05020:Prion diseases	4	3.33333	0.00444093	C1QA, C1QB, CCL5, C1QC	69	84	6879	5.93427	0.74259	0.0428325	10.5158
KEGG_PATHWAY	hsa04666:Fc gamma R-mediated phagocytosis	5	4.16667	0.00931554	FCGR2B, FCGR1A, HCK, PRKCB, PIK3R2	69	87	6879	5.72964	0.783976	0.046758	11.7909
KEGG_PATHWAY	hsa04064:NF-kappa B signaling pathway	5	4.16667	0.0105124	ICAM1, TNFSF13B, LY96, CCL4, CD14	69	100	6879	4.98478	0.914744	0.0718936	18.2561
KEGG_PATHWAY	hsa04660:T cell receptor signaling pathway	5	4.16667	0.0168366	ITK, CD8A, RASGRP1, LCP2, PIK3R2	69	104	6879	4.79306	0.939629	0.0792493	20.5337
KEGG_PATHWAY	hsa05142:Chagas disease (American trypanosomiasis)	5	4.16667	0.0191741	C1QA, C1QB, CCL5, C1QC, PIK3R2	69	68	6879	5.86445	0.986654	0.116029	29.7711
KEGG_PATHWAY	hsa04664:Fc epsilon RI signaling pathway	4	3.33333	0.0293307	FCER1G, PRKCB, LCP2, PIK3R2	69	69	6879	5.77946	0.988714	0.117115	30.7283
KEGG_PATHWAY	hsa04610:Complement and coagulation cascades	4	3.33333	0.0304521	C1QA, C3AR1, C1QB, C1QC	69	210	6879	2.84845	0.999763	0.201971	49.5123
KEGG_PATHWAY	hsa04015:Rap1 signaling pathway	6	5	0.0559437	ITGAL, ITGB2, CSF1R, PRKCB, LCP2, PIK3R2	69	49	6879	6.10382	0.999997	0.285019	64.7885
KEGG_PATHWAY	hsa05144:Malaria	3	2.5	0.0841694	ICAM1, ITGAL, ITGB2	69	106	6879	3.7621	0.999998	0.286946	66.0365
KEGG_PATHWAY	hsa05146:Amoebiasis	4	3.33333	0.0869491	ITGB2, CD14, PRKCB, PIK3R2	69	51	6879	5.86445	0.999999	0.289935	67.4154
KEGG_PATHWAY	hsa05130:Pathogenic Escherichia coli infection	3	2.5	0.0901313	LY96, HCLS1, CD14
