# Supplementary material for: Identification Hub Genes in Colorectal Cancer by Integrating Weighted Gene Co-Expression Network Analysis and Clinical Validation in vivo and vitro
Source: Front Oncol. 2020 Apr 30;10:638. doi: 10.3389/fonc.2020.00638 (PMC7203460; doi:10.3389/fonc.2020.00638)
Supplement: Supplementary file 2 [file Table_2.xlsx]

## Sheet: Sheet1
Table 2:The topological parameters
SUID	AverageShortestPathLength	BetweennessCentrality	ClosenessCentrality	ClusteringCoefficient	Degree	Eccentricity	IsSingleNode	name	NeighborhoodConnectivity	NumberOfDirectedEdges	NumberOfUndirectedEdges	PartnerOfMultiEdgedNodePairs	Radiality	selected	SelfLoops	shared name	Stress	TopologicalCoefficient
886457	1.06957	0.482654	0.934959	0.109681	107	2	FALSE	CD53	13.3364	107	0	0	0.982609	FALSE	0	CD53	17314	0.130749
886466	1.38261	0.0832034	0.72327	0.201487	72	3	FALSE	FCER1G	18.0833	72	0	0	0.904348	FALSE	0	FCER1G	6826	0.158626
886455	1.42609	0.0745632	0.70122	0.20979	66	2	FALSE	HCLS1	18.9394	66	0	0	0.893478	FALSE	0	HCLS1	6766	0.16469
886549	1.51304	0.0400491	0.66092	0.211153	57	3	FALSE	LY96	19.1228	57	0	0	0.871739	FALSE	0	LY96	4548	0.167744
886463	1.54783	0.0465878	0.646067	0.15083	52	2	FALSE	ARHGAP30	16.4038	52	0	0	0.863043	FALSE	0	ARHGAP30	4764	0.142642
886468	1.57391	0.0212396	0.635359	0.283265	50	3	FALSE	LAPTM5	21.86	50	0	0	0.856522	FALSE	0	LAPTM5	3284	0.191754
886523	1.6087	0.0194116	0.621622	0.321739	46	3	FALSE	TYROBP	23.0217	46	0	0	0.847826	FALSE	0	TYROBP	2916	0.201945
886573	1.63478	0.0158274	0.611702	0.293466	43	3	FALSE	C3AR1	22.6279	43	0	0	0.841304	FALSE	0	C3AR1	2372	0.19849
886473	1.67826	0.013172	0.595855	0.172119	38	3	FALSE	LCP2	20.4211	38	0	0	0.830435	FALSE	0	LCP2	2304	0.179132
886461	1.72174	0.00848238	0.580808	0.229167	33	3	FALSE	TNFSF13B	22.6667	33	0	0	0.819565	FALSE	0	TNFSF13B	1608	0.19883
886533	1.73913	0.0115142	0.575	0.430108	31	3	FALSE	EVI2A	31.129	31	0	0	0.815217	FALSE	0	EVI2A	2590	0.273062
886487	1.74783	0.0266262	0.572139	0.308046	30	3	FALSE	ITGB2	28.8	30	0	0	0.813043	FALSE	0	ITGB2	4640	0.256548
886491	2.02609	0.00565757	0.493562	0.275862	29	4	FALSE	MS4A4A	21.3793	29	0	0	0.743478	FALSE	0	MS4A4A	1240	0.254516
886555	1.75652	0.00340832	0.569307	0.458128	29	3	FALSE	HCK	29	29	0	0	0.81087	FALSE	0	HCK	926	0.254386
886559	1.77391	0.00525632	0.563725	0.559113	29	3	FALSE	HLA-DRB1 /// HLA-DRB1	33.8966	29	0	0	0.806522	FALSE	0	HLA-DRB1 /// HLA-DRB1	1862	0.302648
886479	1.76522	0.00664344	0.566502	0.566138	28	3	FALSE	C1QA	34.1786	28	0	0	0.808696	FALSE	0	C1QA	2104	0.299812
886567	1.78261	0.00305879	0.560976	0.589947	28	3	FALSE	HLA-DQB1 /// HLA-DRB1 /// HLA-DRB4 /// HLA-DRB5 /// LOC100996809 /// LOC101060835	34.8571	28	0	0	0.804348	FALSE	0	HLA-DQB1 /// HLA-DRB1 /// HLA-DRB4 /// HLA-DRB5 /// LOC100996809 /// LOC101060835	1116	0.311224
886589	1.76522	0.00325791	0.566502	0.597884	28	3	FALSE	HLA-DQB1 /// HLA-DRB1 /// HLA-DRB3 /// HLA-DRB4 /// LOC100996809 /// LOC101060835	34.5	28	0	0	0.808696	FALSE	0	HLA-DQB1 /// HLA-DRB1 /// HLA-DRB3 /// HLA-DRB4 /// LOC100996809 /// LOC101060835	422	0.302632
886475	1.78261	0.00640525	0.560976	0.364672	27	3	FALSE	EVI2B	26.7037	27	0	0	0.804348	FALSE	0	EVI2B	778	0.236316
886495	1.7913	0.00484822	0.558252	0.532764	27	3	FALSE	HLA-DPB1	34.8889	27	0	0	0.802174	FALSE	0	HLA-DPB1	1832	0.311508
886617	1.78261	0.0197499	0.560976	0.332308	26	3	FALSE	IL4I1	31	26	0	0	0.804348	FALSE	0	IL4I1	3186	0.276099
886504	1.7913	0.00503058	0.558252	0.606667	25	3	FALSE	C1QB	36.56	25	0	0	0.802174	FALSE	0	C1QB	1976	0.320702
886531	1.8087	0.00242158	0.552885	0.58	25	3	FALSE	HLA-DRB1 /// HLA-DRB4 /// LOC100996809	35.68	25	0	0	0.797826	FALSE	0	HLA-DRB1 /// HLA-DRB4 /// LOC100996809	874	0.318571
886484	1.81739	0.00228774	0.550239	0.354978	22	3	FALSE	C1QC	27.8636	22	0	0	0.795652	FALSE	0	C1QC	580	0.244418
886481	1.84348	0.00342611	0.542453	0.409524	21	3	FALSE	GIMAP4	29.0952	21	0	0	0.78913	FALSE	0	GIMAP4	452	0.259779
886459	1.86087	0.00301556	0.537383	0.479532	19	3	FALSE	HLA-DMB	29.1579	19	0	0	0.784783	FALSE	0	HLA-DMB	340	0.260338
886521	1.86087	0.0020316	0.537383	0.479532	19	3	FALSE	CD48	38.9474	19	0	0	0.784783	FALSE	0	CD48	234	0.347744
886525	1.86957	0.00153818	0.534884	0.503268	18	3	FALSE	CD37	42.3333	18	0	0	0.782609	FALSE	0	CD37	460	0.377976
886563	1.86957	0.000666	0.534884	0.660131	18	3	FALSE	HLA-DRA	41.8889	18	0	0	0.782609	FALSE	0	HLA-DRA	232	0.374008
886579	1.87826	0.00621663	0.532407	0.359477	18	3	FALSE	FCGR2C	35.6111	18	0	0	0.780435	FALSE	0	FCGR2C	1130	0.323232
886585	1.86957	0.00531498	0.534884	0.281046	18	3	FALSE	GPR65	38.6111	18	0	0	0.782609	FALSE	0	GPR65	2060	0.35
886529	1.88696	0.00304453	0.529954	0.338235	17	3	FALSE	ACP5	40.4706	17	0	0	0.778261	FALSE	0	ACP5	1192	0.36738
886537	1.90435	0.00203262	0.525114	0.4	15	3	FALSE	FGL2	43.7333	15	0	0	0.773913	FALSE	0	FGL2	756	0.39697
886593	1.89565	0.000161	0.527523	0.838095	15	3	FALSE	HLA-DMA	38.9333	15	0	0	0.776087	FALSE	0	HLA-DMA	38	0.347619
886477	1.91304	0.000489	0.522727	0.604396	14	3	FALSE	HLA-DQA1 /// HLA-DQA2 /// LOC100509457	33.7143	14	0	0	0.771739	FALSE	0	HLA-DQA1 /// HLA-DQA2 /// LOC100509457	94	0.303732
886500	1.92174	0.000924	0.520362	0.461538	14	3	FALSE	CD14	42.6429	14	0	0	0.769565	FALSE	0	CD14	194	0.387662
886575	1.92174	0.001431	0.520362	0.406593	14	3	FALSE	TLR1	45.5714	14	0	0	0.769565	FALSE	0	TLR1	390	0.414286
886640	2.44348	0.000973	0.409253	0.252747	14	4	FALSE	TFEC	22.8571	14	0	0	0.63913	FALSE	0	TFEC	264	0.48913
886465	1.91304	0.000395	0.522727	0.487179	13	3	FALSE	ITGAL	42.2308	13	0	0	0.771739	FALSE	0	ITGAL	86	0.37706
886497	1.92174	0.00108551	0.520362	0.448718	13	3	FALSE	IFI30 /// PIK3R2	46.6154	13	0	0	0.769565	FALSE	0	IFI30 /// PIK3R2	688	0.423077
886508	1.89565	0.00033	0.527523	0.782051	13	3	FALSE	CD163	41.5385	13	0	0	0.776087	FALSE	0	CD163	150	0.364372
886517	1.93043	0.000596	0.518018	0.487179	13	3	FALSE	FCGR3B	45.3077	13	0	0	0.767391	FALSE	0	FCGR3B	176	0.411888
886512	1.93913	0.000356	0.515695	0.530303	12	3	FALSE	SLA	51.8333	12	0	0	0.765217	FALSE	0	SLA	188	0.471212
886519	1.93043	0.00091	0.518018	0.484848	12	3	FALSE	CCL4	50.5833	12	0	0	0.767391	FALSE	0	CCL4	604	0.459091
886514	1.93913	0.00206689	0.515695	0.472727	11	3	FALSE	CYBB	49.4545	11	0	0	0.765217	FALSE	0	CYBB	956	0.44876
886539	1.93043	0.000112	0.518018	0.654545	11	3	FALSE	IL10RA	52.6364	11	0	0	0.767391	FALSE	0	IL10RA	38	0.469968
886545	1.94783	0.000689	0.513393	0.545455	11	3	FALSE	CSF2RB	50.4545	11	0	0	0.763043	FALSE	0	CSF2RB	188	0.458678
886599	1.91304	0.000152	0.522727	0.781818	11	3	FALSE	SLC15A3	42.9091	11	0	0	0.771739	FALSE	0	SLC15A3	56	0.376396
886632	2.18261	0.00107631	0.458167	0.218182	11	3	FALSE	FLI1	20.1818	11	0	0	0.704348	FALSE	0	FLI1	218	0.243154
886541	1.92174	0.000203	0.520362	0.688889	10	3	FALSE	MNDA	41.5	10	0	0	0.769565	FALSE	0	MNDA	80	0.364035
886553	1.95652	0.000175	0.511111	0.644444	10	3	FALSE	EMR2	51.7	10	0	0	0.76087	FALSE	0	EMR2	32	0.47
886569	1.96522	0.000184	0.50885	0.555556	10	3	FALSE	TRAC	44.9	10	0	0	0.758696	FALSE	0	TRAC	40	0.411927
886587	1.92174	0.000169	0.520362	0.844444	10	3	FALSE	FCGR1B	47.8	10	0	0	0.769565	FALSE	0	FCGR1B	88	0.419298
886611	1.96522	0.000643	0.50885	0.555556	10	3	FALSE	MPEG1	50.1	10	0	0	0.758696	FALSE	0	MPEG1	166	0.459633
886613	1.96522	0.0010945	0.50885	0.422222	10	3	FALSE	GIMAP7	43	10	0	0	0.758696	FALSE	0	GIMAP7	148	0.394495
886543	1.96522	0.000202	0.50885	0.694444	9	3	FALSE	CCR1	56.4444	9	0	0	0.758696	FALSE	0	CCR1	116	0.513131
886561	1.97391	0.000262	0.506608	0.555556	9	3	FALSE	LCP1	57.1111	9	0	0	0.756522	FALSE	0	LCP1	156	0.523955
886597	1.96522	0.000579	0.50885	0.638889	9	3	FALSE	CECR1	54.2222	9	0	0	0.758696	FALSE	0	CECR1	162	0.492929
886644	1.93043	0.000444	0.518018	0.277778	9	3	FALSE	NCF2	29.5556	9	0	0	0.767391	FALSE	0	NCF2	148	0.259259
886582	1.98261	7.95e-05	0.504386	0.5	8	3	FALSE	HLA-DPA1	55	8	0	0	0.754348	FALSE	0	HLA-DPA1	28	0.504587
886637	2.3913	0.000225	0.418182	0.392857	8	4	FALSE	CD84	25.75	8	0	0	0.652174	FALSE	0	CD84	66	0.40873
886652	2.53043	0.000207	0.395189	0.392857	8	4	FALSE	MS4A6A	25.375	8	0	0	0.617391	FALSE	0	MS4A6A	64	0.558333
886836	1.98261	0.0178127	0.504386	0.464286	8	3	FALSE	CD2	36.875	8	0	0	0.754348	FALSE	0	CD2	972	0.340278
886535	1.9913	0.000135	0.502183	0.809524	7	3	FALSE	VSIG4	57.7143	7	0	0	0.752174	FALSE	0	VSIG4	72	0.529489
886577	1.9913	0.000135	0.502183	0.809524	7	3	FALSE	FCGR2B	57.7143	7	0	0	0.752174	FALSE	0	FCGR2B	72	0.529489
886615	1.9913	0.000135	0.502183	0.809524	7	3	FALSE	C1orf162	57.7143	7	0	0	0.752174	FALSE	0	C1orf162	72	0.529489
886591	2	1.39e-05	0.5	0.8	6	3	FALSE	LPXN	67.3333	6	0	0	0.75	FALSE	0	LPXN	6	0.617737
886839	2.0087	2.73e-05	0.497835	0.8	6	3	FALSE	GZMK	48.6667	6	0	0	0.747826	FALSE	0	GZMK	6	0.450617
886856	2.0087	2.73e-05	0.497835	0.8	6	3	FALSE	TRBC1	48.6667	6	0	0	0.747826	FALSE	0	TRBC1	6	0.450617
886454	2.01739	1.01e-05	0.49569	0.8	5	3	FALSE	CCL5	55.4	5	0	0	0.745652	FALSE	0	CCL5	4	0.512963
886489	2.0087	3.63e-06	0.497835	0.9	5	3	FALSE	SAMSN1	69	5	0	0	0.747826	FALSE	0	SAMSN1	2	0.633028
886510	2.0087	0	0.497835	1	5	3	FALSE	HMOX1	66.4	5	0	0	0.747826	FALSE	0	HMOX1	0	0.609174
886551	2.0087	0	0.497835	1	5	3	FALSE	THEMIS2	66.4	5	0	0	0.747826	FALSE	0	THEMIS2	0	0.609174
886565	2.0087	4.01e-06	0.497835	0.9	5	3	FALSE	CORO1A	64.8	5	0	0	0.747826	FALSE	0	CORO1A	2	0.594495
886603	2.0087	0	0.497835	1	5	3	FALSE	TREM2	66.4	5	0	0	0.747826	FALSE	0	TREM2	0	0.609174
886608	2.0087	8.78e-06	0.497835	0.8	5	3	FALSE	RGS18	70.8	5	0	0	0.747826	FALSE	0	RGS18	4	0.649541
886625	1.96522	8.59e-05	0.50885	0.5	5	3	FALSE	CSF1R	39.2	5	0	0	0.758696	FALSE	0	CSF1R	34	0.34386
886820	2.01739	1.34e-05	0.49569	0.8	5	3	FALSE	SELL	58	5	0	0	0.745652	FALSE	0	SELL	4	0.537037
886832	2.01739	9.53e-06	0.49569	0.9	5	3	FALSE	CD8A	53	5	0	0	0.745652	FALSE	0	CD8A	2	0.490741
886874	2.01739	0.000378	0.49569	0.6	5	3	FALSE	GIMAP8	58.6	5	0	0	0.745652	FALSE	0	GIMAP8	92	0.542593
886547	2.02609	9.57e-06	0.493562	0.666667	4	3	FALSE	IGSF6	65	4	0	0	0.743478	FALSE	0	IGSF6	4	0.601852
886605	2.02609	3.63e-06	0.493562	0.833333	4	3	FALSE	CLEC4A	69.75	4	0	0	0.743478	FALSE	0	CLEC4A	2	0.645833
886629	1.97391	3.47e-05	0.506608	0.5	4	3	FALSE	FCGR3A /// FCGR3B	45.25	4	0	0	0.756522	FALSE	0	FCGR3A /// FCGR3B	16	0.39693
886527	2.03478	0	0.491453	1	3	3	FALSE	SLC31A2	78.6667	3	0	0	0.741304	FALSE	0	SLC31A2	0	0.728395
886557	2.03478	0	0.491453	1	3	3	FALSE	CPVL	78.6667	3	0	0	0.741304	FALSE	0	CPVL	0	0.728395
886571	2.03478	0	0.491453	1	3	3	FALSE	HLA-DQB1 /// LOC101060835	69	3	0	0	0.741304	FALSE	0	HLA-DQB1 /// LOC101060835	0	0.638889
886601	2.03478	0	0.491453	1	3	3	FALSE	CHST11	78.6667	3	0	0	0.741304	FALSE	0	CHST11	0	0.728395
886621	2.69565	3.47e-05	0.370968	0	3	4	FALSE	CTSL	24.6667	3	0	0	0.576087	FALSE	0	CTSL	16	0.788889
886817	2.03478	0	0.491453	1	3	3	FALSE	APOBEC3G	75	3	0	0	0.741304	FALSE	0	APOBEC3G	0	0.694444
886830	2.03478	0	0.491453	1	3	3	FALSE	RASGRP1	75	3	0	0	0.741304	FALSE	0	RASGRP1	0	0.694444
886834	2.03478	0	0.491453	1	3	3	FALSE	IL7R	75	3	0	0	0.741304	FALSE	0	IL7R	0	0.694444
886842	2.03478	0	0.491453	1	3	3	FALSE	GPR171	75	3	0	0	0.741304	FALSE	0	GPR171	0	0.694444
886844	2.03478	0	0.491453	1	3	3	FALSE	PRKCB	75	3	0	0	0.741304	FALSE	0	PRKCB	0	0.694444
886851	2.03478	0	0.491453	1	3	3	FALSE	CYTIP	75	3	0	0	0.741304	FALSE	0	CYTIP	0	0.694444
886972	2.03478	1.7e-05	0.491453	0.666667	3	3	FALSE	GIMAP6	45.3333	3	0	0	0.741304	FALSE	0	GIMAP6	2	0.419753
886493	2.04348	0	0.489362	1	2	3	FALSE	CTSD	89.5	2	0	0	0.73913	FALSE	0	CTSD	0	0.828704
886502	2.04348	0	0.489362	1	2	3	FALSE	ICAM1	89.5	2	0	0	0.73913	FALSE	0	ICAM1	0	0.828704
886648	2.71304	6.1e-06	0.36859	0	2	4	FALSE	FCGR1A /// FCGR1B /// FCGR1C	28	2	0	0	0.571739	FALSE	0	FCGR1A /// FCGR1B /// FCGR1C	2	0.9
886939	2.01739	0	0.49569	1	2	3	FALSE	CD300A	66.5	2	0	0	0.745652	FALSE	0	CD300A	0	0.599099
886945	2.04348	0	0.489362	1	2	3	FALSE	TRAC /// TRAJ17 /// TRAV20 /// TRDV2	57.5	2	0	0	0.73913	FALSE	0	TRAC /// TRAJ17 /// TRAV20 /// TRDV2	0	0.532407
886961	2.05217	0	0.487288	1	2	3	FALSE	TRAT1	79.5	2	0	0	0.736957	FALSE	0	TRAT1	0	0.742991
886882	2.06087	0	0.485232	0	1	3	FALSE	CXCL9	107	1	0	0	0.734783	FALSE	0	CXCL9	0	0
886891	2.06087	0	0.485232	0	1	3	FALSE	ALOX5AP	107	1	0	0	0.734783	FALSE	0	ALOX5AP	0	0
886896	2.06087	0	0.485232	0	1	3	FALSE	APOC1	107	1	0	0	0.734783	FALSE	0	APOC1	0	0
886898	2.06087	0	0.485232	0	1	3	FALSE	MRC1	107	1	0	0	0.734783	FALSE	0	MRC1	0	0
886910	2.06087	0	0.485232	0	1	3	FALSE	CXCL13	107	1	0	0	0.734783	FALSE	0	CXCL13	0	0
886931	2.06087	0	0.485232	0	1	3	FALSE	CHI3L1	107	1	0	0	0.734783	FALSE	0	CHI3L1	0	0
886935	2.06087	0	0.485232	0	1	3	FALSE	CD69	107	1	0	0	0.734783	FALSE	0	CD69	0	0
886951	2.06087	0	0.485232	0	1	3	FALSE	CLIC2	107	1	0	0	0.734783	FALSE	0	CLIC2	0	0
886953	2.06087	0	0.485232	0	1	3	FALSE	CCL8	107	1	0	0	0.734783	FALSE	0	CCL8	0	0
886957	2.06087	0	0.485232	0	1	3	FALSE	FPR3	107	1	0	0	0.734783	FALSE	0	FPR3	0	0
886965	2.06087	0	0.485232	0	1	3	FALSE	DRAM1	107	1	0	0	0.734783	FALSE	0	DRAM1	0	0
886975	2.06087	0	0.485232	0	1	3	FALSE	HLA-DQB1 /// HLA-DRB1 /// HLA-DRB3 /// HLA-DRB4 /// HLA-DRB5 /// HLA-DRB6 /// LOC100996809 /// LOC101060835	107	1	0	0	0.734783	FALSE	0	HLA-DQB1 /// HLA-DRB1 /// HLA-DRB3 /// HLA-DRB4 /// HLA-DRB5 /// HLA-DRB6 /// LOC100996809 /// LOC101060835	0	0
886980	2.06087	0	0.485232	0	1	3	FALSE	GLIPR2	107	1	0	0	0.734783	FALSE	0	GLIPR2	0	0
886986	2.06087	0	0.485232	0	1	3	FALSE	MIR155 /// MIR155HG	107	1	0	0	0.734783	FALSE	0	MIR155 /// MIR155HG	0	0
887211	2.97391	0	0.336257	0	1	4	FALSE	ITK	8	1	0	0	0.506522	FALSE	0	ITK	0	0
